# Supplementary material for: Comprehensive molecular, genomic and phenotypic analysis of a major clone of Enterococcus faecalis MLST ST40
Source: BMC Genomics. 2015 Mar 12;16(1):175. doi: 10.1186/s12864-015-1367-x (PMC4374294; doi:10.1186/s12864-015-1367-x)
Supplement: Additional file 1: Table S1. — Main characteristics of the analysed 42 ST40 E. faecalis isolates. [file 12864_2015_1367_MOESM1_ESM.xls]

## Sheet: Efs ST40
UW-No.	Original-No.	IMG Submission ID	Material	Infection	Hospital/City	Country (Federal State)	Year	MLST	Remarks	vanA	vanB	esp PCR	Resistances	int PAI PCR	asc10 PAI PCR	traG-like PAI PCR	cylM PAI PCR	Cyl (horse)	Cyl (human)	araC-like PAI PCR	xyl kin. PAI PCR	ABC trp PAI PCR	gls24-like PAI	int site PAI (PAI164/167)	cwap PCR	pts PAI PCR	gelE PCR	GelE+	fsrB PCR	nuc1 PCR	psa PCR	ace (PCR)	cpsA (PCR)	cpsB (PCR)	cpsC (PCR)	cpsF (PCR)	CPS Type	Plasmids	rep_pRE25
UW1833		22305	-Human	urinary tract infection	Berlin	D - Berlin	1998	40	this study	+	-	+	STR, VAN, ERY, TET, CMP	+	-	+	-	-	-	+	-	+	-	+	-	-	+	+	+	+	+	-	+	+	-	-	1	+	+
UW5212			-Human	urinary tract infection	Cologne	D - Northrhine-Westfalia	2004	40	this study	-	-	+	TET	+	+	-	+	+	+	+	-	+	-	+	-	+	+	+	+	+	+		+	+	-	-	1	+	-
UW5744			-Human	urinary tract infection	Cologne	D - Northrhine-Westfalia	2004	40	this study	-	-	+	TET	+	-	-	+	+	+	+	-	+	-	+	-	+	+	+	+	-	+		+	+	-	-	1	+	+
UW6530			-Human	urinary tract infection	Augsburg	D - Bavaria	2006	40	this study	-	-	+	TET	+	-	+	+	+	+	+	-	+	-	+	-	-	+	+	+	+	+		+	+	-	-	1	+	-
UW6756			-Human	urinary tract infection	Leezen	D - Mecklenburg-West Pomerania	2006	40	this study	-	-	-	TET	+	-	+	-	+	-	-	-	-	-	+	-	-	+	+	+	+	-		+	+	-	-	1	+	-
UW6724	Ba7514	22306	Human, stool	none	Wernigerode	D - Saxony-Anhalt	2006	40	Böhme et al., 2012, Pediatric reports 4: e15 [54-56]	-	-	+	TET	+	-	+	-	-	-	+	-	+	-	+	-	-	+	+	+	+	+	+	+	+	-	-	1	+	-
UW6727	Ba7517	22307	Human, stool	none	Wernigerode	D - Saxony-Anhalt	2006	40	Böhme et al., 2012, Pediatric reports 4: e15 [54-56]	-	-	+	TET	+	-	-	+	+	+	+	-	+	-	+	-	+	+	+	+	+	+	+	+	+	-	-	1	+	-
UW7775	AK-EF 05		Human, stool	none	Heidelberg	D - Baden-Württemberg	2004	40	Lietzau et al., 2006, Pharmacoepidemiol Drug Saf. 15(4):275-7.	-	-	+	TET	+	-	+	-	-	-	+	-	+	-	+	-	-	+	+	+	+	+		+	+	-	-	1	+	+
UW7776	AK-EF 07		Human, stool	none	Heidelberg	D - Baden-Württemberg	2004	40	Lietzau et al., 2006, Pharmacoepidemiol Drug Saf. 15(4):275-7.	-	-	+	TET	+	-	-	-	-	-	+	-	+	-	+	-	-	+	+	+	+	+		+	+	-	-	1	+	+
UW7777	AK-EF 29	22308	Human, stool	none	Heidelberg	D - Baden-Württemberg	2004	40	Lietzau et al., 2006, Pharmacoepidemiol Drug Saf. 15(4):275-7.	-	-	-	TET	+	-	-	-	-	-	-	-	+	-	+	-	-	+	+	+	-	-	+	+	+	-	-	1	-	-
UW7778	AK-EF 33		Human, stool	none	Heidelberg	D - Baden-Württemberg	2004	40	Lietzau et al., 2006, Pharmacoepidemiol Drug Saf. 15(4):275-7.	-	-	+	TET	+	-	-	+	+	+	+	-	+	-	+	-	+	+	+	+	+	+		+	+	-	-	1	+	-
UW7779	AK-EF 92	22309	Human, stool	none	Heidelberg	D - Baden-Württemberg	2004	40	Lietzau et al., 2006, Pharmacoepidemiol Drug Saf. 15(4):275-7.	-	-	+	STR, ERY, TET, CMP	+	-	+	-	-	-	+	-	+	-	+	-	-	+	+	+	+	+	+	+	+	-	-	1	+	+
UW2860		22310	Human, blood		Gera	D - Thuringia	2000	40	Lietzau et al., 2006, Pharmacoepidemiol Drug Saf. 15(4):275-7.	-	-	+	TET	+	-	-	-	-	-	+	-	+	-	+	-	-	+	+	+	-	+	+	+	+	-	-	1	+	-
UW2861			Human, blood		Gera	D - Thuringia	2000	40	this study	-	-	+	TET	+	-	-	-	-	-	+	-	+	-	+	-	-	+	+	+	-	+		+	+	-	-	1	+	-
UW4340			Human, blood		Berlin	D - Berlin	2003	40	this study	-	-	-	-	-	-	-	-	-	-	-	-	-	-	+	-	-	+	+	+	-	-		+	+	-	-	1	+	-
UW4889			Human, blood		Augsburg	D - Bavaria	2004	40	this study	-	-	-	TET	-	-	+	-	-	-	-	-	-	-	+	-	-	+	+	+	+	-		+	+	-	-	1	+	+
UW5209			Human, blood	wound infection	Augsburg	D - Bavaria	2004	40	this study	-	-	+	TET	+	-	-	-	+	-	+	-	+	-	+	-	-	+	+	+	-	-		+	+	-	-	1	+	-
UW5213			Human, blood		Augsburg	D - Bavaria	2004	40	this study	-	-	+	TET	+	-	+	+	+	+	+	-	+	-	+	-	-	+	+	+	+	+		+	+	-	-	1	+	+
UW5345			Human, blood		Augsburg	D - Bavaria	2004	40	this study	-	-	+	-	+	+	+	+	+	+	+	-	+	-	+	-	-	+	+	+	-	+		+	+	-	-	1	+	-
UW6149		22311	Human, blood		Augsburg	D - Bavaria	2005	40	this study	-	-	+	TET	+	-	-	-	-	-	+	-	+	-	+	-	-	+	+	+	-	+	+	+	+	-	-	1	+	-
UW 7800	ATCC 27275		unknown	unknown	unbekannt	unknown (USA?)	≤1962	40	see McBride et al., 2008	-	-	+	TET	+	-	-	+	+	+	+	-	+	-	+	-	-	+	+	+	-	+		+	+	-	-	1	+	+
UW 7801	ATCC 27959	22312	cow	bovine Mastitis	NA	Iowa, USA	≤1975	40	see McBride et al., 2008	-	-	+	-	+	-	-	-	-	-	+	-	+	-	+	-	-	+	+	+	-	+	+	+	+	-	-	1	-	-
UW 7729	LMGT 2333	22313	fish	none	NA	Island	1990	40	ref. M. Solheim, Univ. Oslo; Original name: UI50	-	-	+	-	+	-	-	-	-	-	+	-	-	-	+	-	-	+	+	+	+	-	+	+	+	-	-	1	+	-
UW 7730	LMGT 3209		cheese	none	NA	Greece	<2004	40	ref. M. Solheim, Univ. Oslo; Original name: 42 ACA-DC 3339	-	-	+	TET	+	-	+	+	+	++	+	-	-	-	+	-	-	+	+	+	-	-		+	+	-	-	1	+	-
UW 7709	5	22314	Human	Endocarditis	unknown	Denmark	1997	40	ref. Jesper Larsen / Lars Jensen; DTU, Denmark	-	-	-	STR, TET	+	-	+	-	+	-	-	-	-	-	+	-	-	+	+	+	+	-	+	+	+	-	-	1	-	+
UW 7710	6		Human	urinary tract infection	unknown	Denmark		40	ref. Jesper Larsen / Lars Jensen; DTU, Denmark	-	-	-	TET	+	-	-	-	+	-	-	-	-	-	+	-	-	+	+	+	-	-		+	+	-	-	1	+	-
UW 7742	D 1	22315	pig	colonization	unknown	Denmark	2001	40	ref. Jesper Larsen / Lars Jensen; DTU, Denmark	-	-	+	-	+	-	-	-	-	-	+	+	-	-	+	-	-	+	+	+	-	-	+	+	+	-	-	1	-	-
UW 7743	D 27		pig		unknown	Denmark	2001	40	ref. Jesper Larsen / Lars Jensen; DTU, Denmark	-	-	+	TET	+	-	-	-	-	-	+	-	-	-	+	-	-	+	+	+	-	-		+	+	-	-	1	+	+
UW 7744	D 32		pig		unknown	Denmark	2001	40	ref. Jesper Larsen / Lars Jensen; DTU, Denmark	-	-	-	-	+	-	-	-	-	-	-	-	-	-	+	-	-	+	+	+	-	-	-	+	+	-	-	1	+	-
UW 7745	D 37		pig		unknown	Denmark	2001	40	ref. Jesper Larsen / Lars Jensen; DTU, Denmark	-	-	-	-	+	-	-	-	-	-	-	-	-	-	+	-	-	+	+	+	-	-		+	+	-	-	1	+	-
UW7761	DQ213/C003-e	22304	Human	bacteremia	Havanna	Cuba	2008	40	ref. Dianelys Quinones; Cuba,	-	-	+	TET	+	-	-	-	-	-	+	-	+	-	+	-	-	+	+	+	-	+	+	+	+	-	-	1	-	-
UW7753	HC 24	22316	Human	bacteremia	Madrid	Spain	2001	40	ref. Patricia Ruiz-Garbajosa	-	-	+	TET	+	-	+	+	+	+	+	-	+	-	+	-	-	+	+	+	+	+	+	+	+	-	-	1	+	+
UW7780	402/96	22317	Human, vaginal swab		Warszawa	Poland	1996	40	Kawalec et al., 2007, JCM 45:147	-	-	-	TET	+	+	+	+	+	+	-	-	+	-	+	-	-	+	+	+	+	+	+	+	+	-	-	1	+	-
UW7781	404/96		Human, peritoneal fluid		Warszawa	Poland	1996	40	Kawalec et al., 2007, JCM 45:147	-	-	+	TET	+	-	+	-	-	-	+	-	+	-	+	-	-	+	+	+	+	+		+	+	-	-	1	+	-
UW7782	435/96		Human, urine		Warszawa	Poland	1996	40	Kawalec et al., 2007, JCM 45:147	-	-	+	TET	+	-	+	+	+	+	+	-	+	-	+	-	-	+	+	+	+	+		+	+	-	-	1	+	+
UW7784	7239/99		Human, urine		Grajewo	Poland	1999	40	Kawalec et al., 2007, JCM 45:147	-	-	+	STR, ERY, TET, CMP	+	-	+	-	-	-	+	-	+	-	+	-	-	+	+	+	+	+	+	+	+	-	-	1	+	+
UW7785	2017/00		Human, wound		Zawiercie	Poland	2000	40	Kawalec et al., 2007, JCM 45:147	-	-	+	TET	+	-	+	-	-	-	+	-	+	-	+	-	-	+	+	+	+	+		+	+	-	-	1	+	+
UW7787	1124/02		Human, CSF		Zamość	Poland	2002	40	Kawalec et al., 2007, JCM 45:147	-	-	+	TET	+	+	+	+	+	+	+	-	+	-	+	-	-	+	+	+	+	+		+	+	-	-	1	+	-
UW7788	1163/03		Human, blood		Bytom	Poland	2003	40	Kawalec et al., 2007, JCM 45:147	-	-	+	TET	+	-	+	+	-	-	+	-	+	-	+	-	-	+	+	+	+	+		+	+	-	-	1	+	+
UW7789	457/04		Human, urine		Biała Podlaska	Poland	2004	40	Kawalec et al., 2007, JCM 45:147	-	-	+	TET	+	-	+	+	+	++	+	-	+	-	+	-	-	+	+	+	-	+		+	+	-	-	1	+	-
UW7790	916/07		Human, stool		Wołomin	Poland	2007	40	ref. Ewa Sadowy, Warsaw, Poland	-	-	+	TET	+	-	+	-	-	-	+	-	+	-	+	-	-	+	+	+	-	+		+	+	-	-	1	+	-
UW7791	1075/07		Human, vaginal swab		Maków Maz.	Poland	2007	40	ref. Ewa Sadowy, Warsaw, Poland	-	-	+	-	+	-	+	-	-	-	+	+	-	-	+	-	-	+	+	+	+	-		+	+	-	-	1	+	-
completely	sequenced		isolates
